# Supplementary material for: Unraveling the function and structure impact of deleterious missense SNPs in the human OX1R receptor by computational analysis
Source: Sci Rep. 2024 Jan 8;14:833. doi: 10.1038/s41598-023-49809-4 (PMC10774445; doi:10.1038/s41598-023-49809-4)
Supplement: Supplementary file 5 — Supplementary Table S2. [file 41598_2023_49809_MOESM5_ESM.xlsx]

## Sheet: Table S2
Supplementary Table S2. Prediction of the effect of 329 missense SNPs on human OX1R protein using various tools. Redly highlighted mutations are found to be deleterious from all 10 prediction tools.
Number	# SNP ID	Location	SNP allele	Transcript change	Protein change	FATHMM-MLK	SIFT	Mutation assessor	SNAP-2	Polyphen-2	Panther-PSEP	PON-P2	CADD	Align-GVGD	VEST-4
1	rs1313372688	32084804	T	c.11C>T	S4L	Deletrious	Deletrious	neutral	neutral	possibly damage	possibly damaging	Neutral	Deletrious	Class C65	Neutral
2	rs1459296580	32084807	T	c.14C>T	A5V	Natural	Deletrious	low	neutral	Benign	possibly damaging	Neutral	Deletrious	Class C55	Neutral
3	rs761959271	32084810	T	c.17C>T	T6I	Natural	Deletrious	neutral	neutral	Benign	possibly damaging	Neutral	Deletrious	Class C65	Neutral
4	rs111829370	32084813	T	c.20C>T	P7L	Natural	Deletrious	low	effect	Benign	possibly damaging	Neutral	Deletrious	Class C65	Neutral
5	rs1315649201	32084815	C	c.22G>C	G8R	Deletrious	Deletrious	neutral	effect	Benign	possibly damaging	Unknown	Deletrious	Class C65	Neutral
6	rs1409834318	32084816	A	c.23G>A	G8E	Natural	Deletrious	neutral	effect	Benign	possibly damaging	Neutral	Deletrious	Class C65	Neutral
7	rs1309331576	32084823	T	c.30G>T	Q10H	Deletrious	Natural	neutral	effect	Benign	possibly damaging	Neutral	Natrual	Class C15	Neutral
8	rs1639795957	32084827	A	c.34G>A	G12R	Natural	Deletrious	low	effect	Benign	possibly damaging	Unknown	Natrual	Class C65	Neutral
9	rs766478266	32084828	A	c.35G>A	G12E	Natural	Deletrious	low	effect	Benign	possibly damaging	Unknown	Natrual	Class C65	Neutral
10	rs751534374	32084830	T	c.37G>T	V13F	Deletrious	Deletrious	neutral	effect	Benign	possibly damaging	Unknown	Natrual	Class C45	Neutral
11	rs759338759	32084831	C	c.38T>C	V13A	Natural	Natural	neutral	effect	Benign	possibly damaging	Unknown	Natrual	Class C55	Neutral
			G	c.38T>G	V13G	Deletrious	Deletrious	neutral	effect	Benign	possibly damaging	Neutral	Natrual	Class C65	Neutral
12	rs1639796543	32084833	A	c.40C>A	P14T	Deletrious	Deletrious	low	effect	possibly damaging	possibly damaging	Unknown	Natrual	Class C35	Neutral
13	rs752397479	32084836	G	c.43C>G	P15A	Natural	Deletrious	neutral	neutral	Benign	probably benign	Neutral	Natrual	Class C25	Neutral
			T	c.43C>T	P15S	Natural	Deletrious	neutral	neutral	Benign	probably benign	Neutral	Natrual	Class C65	Neutral
14	rs1639796719	32084837	T	c.44C>T	P15L	Natural	Deletrious	neutral	effect	Benign	probably benign	Neutral	Natrual	Class C65	Neutral
15	rs1557575618	32084840	A	c.47G>A	G16D	Natural	Deletrious	neutral	effect	Benign	possibly damaging	Neutral	Natrual	Class C65	Neutral
16	rs755833014	32084842	G	c.49A>G	S17G	Natural	Deletrious	neutral	neutral	Benign	possibly damaging	Neutral	Natrual	Class C55	Neutral
17	rs763715743	32084846	A	c.53G>A	R18K	Deletrious	Natural	low	effect	Benign	probably benign	Neutral	Natrual	Class C25	Neutral
18	rs753404874	32084848	A	c.55G>A	E19K	Deletrious	Natural	low	effect	Benign	possibly damaging	Neutral	Natrual	Class C55	Neutral
19	rs778327712	32084851	A	c.58C>A	P20T	Natural	Natural	low	neutral	Benign	probably damaging	Neutral	Natrual	Class C35	Neutral
20	rs1482342936	32084852	T	c.59C>T	P20L	Natural	Deletrious	low	neutral	Benign	probably damaging	Neutral	Natrual	Class C65	Neutral
21	rs1269592384	32084854	A	c.61T>A	S21T	Natural	Natural	neutral	neutral	Benign	probably benign	Neutral	Natrual	Class C55	Neutral
22	rs1639797494	32084855	T	c.62C>T	S21F	Natural	Natural	neutral	neutral	Benign	probably benign	Neutral	Natrual	Class C65	Neutral
23	rs1414591897	32084857	T	c.64C>T	P22S	Natural	Natural	neutral	neutral	Benign	probably benign	Neutral	Natrual	Class C65	Neutral
24	rs1257155351	32084858	G	c.65C>G	P22R	Natural	Natural	low	effect	Benign	probably benign	Neutral	Natrual	Class C65	Neutral
25	rs11806980	32084861	C	c.68T>C	V23A	Natural	Natural	neutral	neutral	Benign	possibly damaging	Neutral	Natrual	Class C55	Neutral
26	rs1389417121	32084864	T	c.71C>T	P24L	Natural	Deletrious	low	neutral	Benign	probably damaging	Pathogenic	Deletrious	Class C65	Neutral
27	rs1639797998	32084867	T	c.74C>T	P25L	Natural	Natural	neutral	effect	possibly damaging	possibly damaging	Neutral	Natrual	Class C65	Neutral
28	rs147617240	32084872	G	c.79T>G	Y27D	Deletrious	Deletrious	low	effect	Benign	probably damaging	Unknown	Deletrious	Class C65	Neutral
29	rs1170485085	32084873	G	c.80A>G	Y27C	Deletrious	Deletrious	low	effect	probably damaging	probably damaging	Unknown	Deletrious	Class C65	Neutral
30	rs199831745	32084875	A	c.82G>A	E28K	Deletrious	Natural	low	effect	Benign	possibly damaging	Neutral	Deletrious	Class C55	Neutral
31	rs867602036	32084878	A	c.85G>A	D29N	Deletrious	Natural	low	effect	possibly damaging	probably damaging	Unknown	Deletrious	Class C15	Neutral
32	rs1446677585	32084880	G	c.87T>G	D29E	Natural	Deletrious	low	neutral	Benign	probably damaging	Unknown	Natrual	Class C35	Neutral
33	rs1639798585	32084885	G	c.92T>G	F31C	Deletrious	Natural	low	effect	probably damaging	probably damaging	Unknown	Deletrious	Class C65	Neutral
34	rs201961314	32084886	G	c.93T>G	F31L	Deletrious	Natural	low	neutral	Benign	probably damaging	Neutral	Natrual	Class C15	Neutral
35	rs201585344	32084890	T	c.97C>T	R33C	Deletrious	Natural	low	effect	probably damaging	probably damaging	Unknown	Deletrious	Class C65	Neutral
36	rs1639798835	32084891	A	c.98G>A	R33H	Deletrious	Natural	low	neutral	probably damaging	probably damaging	Unknown	Deletrious	Class C25	Neutral
37	rs1639798954	32084894	T	c.101A>T	Y34F	Deletrious	Natural	low	effect	probably damaging	probably damaging	Unknown	Deletrious	Class C15	Neutral
38	rs776977016	32084896	G	c.103C>G	L35V	Deletrious	Natural	low	neutral	Benign	probably damaging	Unknown	Deletrious	Class C25	Neutral
39	rs748302073	32084897	G	c.104T>G	L35R	Deletrious	Deletrious	low	effect	probably damaging	probably damaging	Pathogenic	Deletrious	Class C65	Neutral
40	rs773381518	32084902	T	c.109C>T	R37C	Deletrious	Deletrious	low	effect	probably damaging	probably damaging	Unknown	Deletrious	Class C65	Neutral
41	rs200094994	32084903	A	c.110G>A	R37H	Deletrious	Deletrious	low	effect	Benign	probably damaging	Neutral	Deletrious	Class C25	Neutral
42	rs1386882985	32084905	A	c.112G>A	D38N	Deletrious	Natural	low	neutral	Benign	possibly damaging	Neutral	Deletrious	Class C15	Neutral
43	rs1639799691	32084906	G	c.113A>G	D38G	Deletrious	Natural	low	effect	possibly damaging	possibly damaging	Neutral	Deletrious	Class C65	Neutral
44	rs1338039681	32084909	T	c.116A>T	Y39F	Deletrious	Natural	low	effect	Benign	probably damaging	Unknown	Deletrious	Class C15	Neutral
45	rs775406708	32084914	C	c.121T>C	Y41H	Deletrious	Natural	neutral	neutral	Benign	possibly damaging	Pathogenic	Deletrious	Class C65	Neutral
46	rs200964238	32084917	G	c.124C>G	P42A	Deletrious	Natural	low	effect	probably damaging	probably damaging	Unknown	Deletrious	Class C25	Neutral
47	rs991617465	32084924	C	c.131A>C	Q44P	Deletrious	Natural	low	neutral	Benign	possibly damaging	Neutral	Natrual	Class C65	Neutral
48	rs763803560	32084927	G	c.134A>G	Y45C	Deletrious	Natural	low	effect	probably damaging	probably damaging	Unknown	Deletrious	Class C65	Neutral
49	rs1186974313	32084932	C	c.139T>C	W47R	Deletrious	Deletrious	low	effect	probably damaging	probably damaging	Unknown	Deletrious	Class C65	Deletrious
50	rs200330803	32084939	C	c.146T>C	L49P	Deletrious	Natural	low	effect	probably damaging	probably damaging	Unknown	Deletrious	Class C65	Neutral
51	rs749859402	32084944	A	c.151G>A	A51T	Deletrious	Natural	low	neutral	possibly damaging	possibly damaging	Unknown	Deletrious	Class C55	Neutral
			T	c.151G>T	A51S	Deletrious	Natural	low	neutral	Benign	possibly damaging	Neutral	Deletrious	Class C65	Neutral
52	rs780400386	32084945	A	c.152C>A	A51E	Deletrious	Natural	low	effect	possibly damaging	possibly damaging	Unknown	Deletrious	Class C65	Neutral
53	rs1413340269	32084948	T	c.155C>T	A52V	Deletrious	Natural	low	neutral	Benign	possibly damaging	Unknown	Deletrious	Class C55	Neutral
54	rs1639801201	32084951	G	c.158A>G	Y53C	Deletrious	Deletrious	low	effect	probably damaging	probably damaging	Unknown	Deletrious	Class C65	Neutral
55	rs1193127266	32084953	A	c.160G>A	V54M	Deletrious	Natural	low	neutral	Benign	possibly damaging	Unknown	Deletrious	Class C15	Neutral
56	rs977613822	32084959	A	c.166G>A	V56M	Deletrious	Deletrious	low	neutral	probably damaging	probably damaging	Pathogenic	Deletrious	Class C15	Neutral
57	rs893440057	32084960	C	c.167T>C	V56A	Deletrious	Deletrious	low	effect	probably damaging	probably damaging	Unknown	Deletrious	Class C55	Neutral
			G	c.167T>G	V56G	Deletrious	Deletrious	low	effect	probably damaging	probably damaging	Unknown	Deletrious	Class C65	Neutral
58	rs1639801656	32084962	C	c.169T>C	F57L	Deletrious	Deletrious	low	effect	probably damaging	probably damaging	Unknown	Deletrious	Class C15	Neutral
59	rs748408361	32084965	A	c.172G>A	V58I	Natural	Natural	neutral	neutral	Benign	probably benign	Neutral	Natrual	Class C25	Neutral
			C	c.172G>C	V58L	Natural	Natural	neutral	neutral	Benign	probably benign	Neutral	Natrual	Class C25	Neutral
60	rs773384656	32084968	A	c.175G>A	V59M	Deletrious	Natural	low	neutral	possibily damaging	possibly damaging	Unknown	Natrual	Class C15	Neutral
61	rs1570246099	32084972	G	c.179C>G	A60G	Deletrious	Natural	low	neutral	Benign	probably damaging	Unknown	Natrual	Class C55	Neutral
			T	c.179C>T	A60V	Deletrious	Natural	low	effect	probably damaging	probably damaging	Unknown	Deletrious	Class C55	Neutral
62	rs1162394477	32084975	G	c.182T>G	L61R	Deletrious	Deletrious	low	effect	probably damaging	probably damaging	Unknown	Deletrious	Class C65	Neutral
63	rs749309295	32084978	C	c.185T>C	V62A	Deletrious	Deletrious	low	effect	probably damaging	possibly damaging	Unknown	Deletrious	Class C55	Neutral
64	rs1570246142	32084980	T	c.187G>T	G63C	Deletrious	Deletrious	high	effect	probably damaging	probably damaging	Pathogenic	Deletrious	Class C65	Neutral
65	rs148898250	32084981	A	c.188G>A	G63D	Deletrious	Deletrious	high	effect	probably damaging	probably damaging	Pathogenic	Deletrious	Class C65	Neutral
66	rs775286747	32084987	T	c.194C>T	T65M	Natural	Deletrious	low	neutral	Benign	possibly damaging	Neutral	Natrual	Class C65	Neutral
67	rs137870169	32084992	A	c.199G>A	V67I	Deletrious	Natural	medium	neutral	Benign	probably damaging	Unknown	Deletrious	Class C25	Neutral
68	rs973396791	32085141	A	c.208G>A	A70T	Deletrious	Natural	low	neutral	probably damaging	probably damaging	Unknown	Deletrious	Class C55	Deletrious
69	rs201319457	32085144	A	c.211G>A	V71M	Deletrious	Deletrious	medium	effect	probably damaging	probably damaging	Pathogenic	Deletrious	Class C15	Deletrious
70	rs776448786	32085150	T	c.217C>T	R73W	Deletrious	Deletrious	medium	effect	probably damaging	possibly damaging	Unknown	Deletrious	Class C65	Neutral
71	rs144638017	32085151	A	c.218G>A	R73Q	Deletrious	Natural	medium	effect	Benign	possibly damaging	Unknown	Deletrious	Class C35	Neutral
72	rs769541965	32085157	G	c.224A>G	H75R	Deletrious	Natural	neutral	neutral	Benign	probably damaging	Unknown	Natrual	Class C25	Neutral
73	rs200691518	32085159	T	c.226C>T	H76Y	Deletrious	Deletrious	low	effect	Benign	probably damaging	Unknown	Deletrious	Class C65	Neutral
74	rs1400464628	32085160	G	c.227A>G	H76R	Deletrious	Natural	neutral	effect	Benign	probably damaging	Unknown	Deletrious	Class C25	Neutral
75	rs762595710	32085162	C	c.229A>C	M77L	Deletrious	Natural	neutral	effect	possibly damaging	probably damaging	Unknown	Deletrious	Class C0	Neutral
			T	c.229A>T		Deletrious	Natural	neutral	effect	possibly damaging	probably damaging	Unknown	Deletrious	Class C0	Neutral
76	rs765816307	32085163	C	c.230T>C	M77T	Deletrious	Deletrious	medium	effect	probably damaging	probably damaging	Unknown	Deletrious	Class C65	Deletrious
77	rs1212423671	32085167	C	c.234G>C	R78S	Deletrious	Deletrious	medium	effect	probably damaging	probably damaging	Pathogenic	Deletrious	Class C65	Deletrious
78	rs372750162	32085171	A	c.238G>A	V80I	Deletrious	Natural	medium	effect	probably damaging	probably damaging	Unknown	Deletrious	Class C25	Neutral
79	rs1412039491	32085175	T	c.242C>T	T81I	Deletrious	Deletrious	medium	effect	probably damaging	probably damaging	Pathogenic	Deletrious	Class C65	Deletrious
80	rs1046702865	32085177	T	c.244A>T	N82Y	Deletrious	Deletrious	medium	effect	probably damaging	probably damaging	Pathogenic	Deletrious	Class C65	Deletrious
81	rs1639808524	32085178	G	c.245A>G	N82S	Deletrious	Deletrious	medium	effect	probably damaging	probably damaging	Pathogenic	Deletrious	Class C45	Deletrious
82	rs1557576061	32085180	G	c.247T>G	Y83D	Deletrious	Natural	high	effect	probably damaging	probably damaging	Pathogenic	Deletrious	Class C65	Deletrious
83	rs768118872	32085187	C	c.254T>C	I85T	Deletrious	Deletrious	high	effect	probably damaging	probably damaging	Pathogenic	Deletrious	Class C65	Deletrious
84	rs1368005577	32085192	T	c.259A>T	N87Y	Deletrious	Deletrious	high	effect	probably damaging	probably damaging	Pathogenic	Deletrious	Class C65	Deletrious
85	rs1639808864	32085193	G	c.260A>G	N87S	Deletrious	Natural	low	effect	probably damaging	probably damaging	Pathogenic	Deletrious	Class C45	Deletrious
86	rs1557576086	32085195	G	c.262C>G	L88V	Deletrious	Deletrious	high	effect	probably damaging	probably damaging	Unknown	Deletrious	Class C25	Deletrious
87	rs1307483513	32085198	C	c.265T>C	S89P	Deletrious	Deletrious	high	effect	probably damaging	probably damaging	Pathogenic	Deletrious	Class C65	Deletrious
88	rs1177748766	32085199	G	c.266C>G	S89C	Deletrious	Deletrious	medium	effect	probably damaging	probably damaging	Pathogenic	Deletrious	Class C65	Deletrious
89	rs188180909	32085202	A	c.269T>A	L90Q	Deletrious	Deletrious	high	effect	probably damaging	probably damaging	Pathogenic	Deletrious	Class C65	Deletrious
90	rs778134490	32085208	G	c.275A>G	D92G	Deletrious	Deletrious	high	effect	probably damaging	probably damaging	Unknown	Deletrious	Class C65	Deletrious
			T	c.275A>T	D92V	Deletrious	Deletrious	high	effect	probably damaging	probably damaging	Pathogenic	Deletrious	Class C65	Deletrious
91	rs75232948	32085210	A	c.277G>A	V93I	Deletrious	Natural	neutral	neutral	Benign	probably damaging	Unknown	Natrual	Class C25	Neutral
92	rs1228707208	32085211	A	c.278T>A	V93D	Deletrious	Deletrious	medium	effect	probably damaging	probably damaging	Pathogenic	Deletrious	Class C65	Deletrious
93	rs778890336	32085225	G	c.292A>G	I98V	Deletrious	Natural	neutral	neutral	possibly damaging	possibly damaging	Unknown	Deletrious	Class C25	Neutral
94	rs745916428	32085234	T	c.301C>T	P101S	Deletrious	Deletrious	medium	effect	probably damaging	probably damaging	Unknown	Deletrious	Class C65	Neutral
95	rs200024185	32085235	T	c.302C>T	P101L	Deletrious	Deletrious	medium	effect	probably damaging	probably damaging	Pathogenic	Deletrious	Class C65	Deletrious
96	rs1639810202	32085238	A	c.305C>A	A102D	Deletrious	Deletrious	medium	effect	probably damaging	probably damaging	Unknown	Deletrious	Class C65	Deletrious
97	rs1412406186	32085247	C	c.314T>C	L105P	Deletrious	Deletrious	low	effect	probably damaging	possibly damaging	Pathogenic	Deletrious	Class C65	Deletrious
98	rs1557576174	32085249	A	c.316G>A	V106M	Deletrious	Natural	medium	neutral	probably damaging	probably damaging	Unknown	Deletrious	Class C15	Neutral
99	rs545611444	32085252	A	c.319G>A	D107N	Deletrious	Natural	neutral	effect	probably damaging	probably damaging	Pathogenic	Deletrious	Class C15	Deletrious
100	rs1446574530	32085258	C	c.325A>C	T109P	Deletrious	Deletrious	low	effect	probably damaging	probably damaging	Unknown	Deletrious	Class C35	Neutral
101	rs1472634746	32085264	C	c.331T>C	S111P	Deletrious	Natural	neutral	effect	possibly damaging	possibly damaging	Unknown	Deletrious	Class C65	Neutral
102	rs1387534892	32085275	A	c.342C>A	F114L	Natural	Deletrious	low	effect	Benign	probably damaging	Unknown	Natrual	Class C15	Neutral
103	rs772997908	32085276	A	c.343G>A	G115S	Deletrious	Deletrious	medium	effect	probably damaging	probably damaging	Pathogenic	Deletrious	Class C55	Deletrious
			C	c.343G>C	G115R	Deletrious	Deletrious	medium	effect	probably damaging	probably damaging	Unknown	Deletrious	Class C65	Deletrious
104	rs1272754440	32085277	A	c.344G>A	G115D	Deletrious	Deletrious	medium	effect	probably damaging	probably damaging	Pathogenic	Deletrious	Class C65	Deletrious
			C	c.344G>C	G115A	Deletrious	Deletrious	medium	effect	probably damaging	probably damaging	Unknown	Deletrious	Class C55	Deletrious
105	rs1639811415	32085279	T	c.346C>T	H116Y	Deletrious	Natural	neutral	effect	Benign	possibly damaging	Unknown	Deletrious	Class C65	Neutral
106	rs1639811533	32085294	A	c.361G>A	V121I	Deletrious	Natural	neutral	neutral	Benign	possibly damaging	Unknown	Deletrious	Class C25	Neutral
107	rs774057685	32085297	T	c.364A>T	I122F	Deletrious	Deletrious	low	neutral	probably damaging	probably damaging	Pathogenic	Deletrious	Class C15	Deletrious
108	rs374268108	32085304	G	c.371A>G	Y124C	Deletrious	Deletrious	medium	effect	probably damaging	probably damaging	Pathogenic	Deletrious	Class C65	Deletrious
109	rs200336907	32085310	G	c.377A>G	Q126R	Deletrious	Natural	medium	effect	probably damaging	probably damaging	Pathogenic	Deletrious	Class C35	Deletrious
110	rs201495028	32086444	A	c.379G>A	A127T	Deletrious	Natural	neutral	neutral	Benign	possibly damaging	Unknown	Deletrious	Class C55	Neutral
			C	c.379G>C	A127P	Deletrious	Natural	neutral	effect	possibly damaging	possibly damaging	Unknown	Deletrious	Class C25	Deletrious
111	rs1480833211	32086445	T	c.380C>T	A127V	Deletrious	Natural	neutral	neutral	Benign	possibly damaging	Unknown	Deletrious	Class C55	Neutral
112	rs762221684	32086448	C	c.383T>C	V128A	Deletrious	Natural	low	effect	probably damaging	possibly damaging	Unknown	Deletrious	Class C55	Deletrious
113	rs199934518	32086453	A	c.388G>A	V130M	Deletrious	Deletrious	low	neutral	probably damaging	probably damaging	Unknown	Deletrious	Class C15	Deletrious
114	rs758555572	32086459	A	c.394G>A	V132M	Deletrious	Deletrious	medium	effect	probably damaging	probably damaging	Unknown	Deletrious	Class C15	Deletrious
115	rs1384975368	32086462	A	c.397G>A	A133T	Deletrious	Deletrious	neutral	effect	Benign	possibly damaging	Unknown	Deletrious	Class C55	Neutral
116	rs766465690	32086465	A	c.400G>A	V134M	Deletrious	Deletrious	medium	effect	probably damaging	probably damaging	Unknown	Deletrious	Class C15	Deletrious
117	rs201018126	32086466	C	c.401T>C	V134A	Deletrious	Natural	low	effect	probably damaging	probably damaging	Unknown	Deletrious	Class C55	Deletrious
			G	c.401T>G	V134G	Deletrious	Deletrious	medium	effect	probably damaging	probably damaging	Unknown	Deletrious	Class C65	Neutral
118	rs1383440418	32086471	G	c.406A>G	T136A	Deletrious	Natural	medium	effect	probably damaging	probably damaging	Unknown	Deletrious	Class C55	Deletrious
119	rs201877636	32086472	G	c.407C>G	T136S	Deletrious	Natural	low	effect	probably damaging	probably damaging	Unknown	Deletrious	Class C55	Deletrious
120	rs1639838498	32086480	G	c.415T>G	F139V	Deletrious	Natural	neutral	neutral	possibly damaging	possibly damaging	Unknown	Deletrious	Class C45	Deletrious
121	rs757082425	32086486	A	c.421G>A	A141T	Deletrious	Deletrious	medium	effect	probably damaging	probably damaging	Pathogenic	Deletrious	Class C55	Deletrious
122	rs1487077579	32086487	T	c.422C>T	A141V	Deletrious	Deletrious	high	effect	probably damaging	probably damaging	Pathogenic	Deletrious	Class C55	Deletrious
123	rs778794988	32086495	T	c.430C>T	R144C	Deletrious	Deletrious	high	effect	probably damaging	probably damaging	Unknown	Deletrious	Class C65	Deletrious
124	rs1267298387	32086496	A	c.431G>A	R144H	Deletrious	Deletrious	high	effect	probably damaging	probably damaging	Unknown	Deletrious	Class C25	Deletrious
			T	c.431G>T	R144L	Deletrious	Deletrious	high	effect	probably damaging	probably damaging	Unknown	Deletrious	Class C65	Deletrious
125	rs745537980	32086500	T	c.435G>T	W145C	Deletrious	Deletrious	low	effect	probably damaging	probably damaging	Pathogenic	Deletrious	Class C65	Deletrious
126	rs201925923	32086505	A	c.440C>A	A147D	Deletrious	Deletrious	high	effect	probably damaging	probably damaging	Pathogenic	Deletrious	Class C65	Deletrious
			T	c.440C>T	A147V	Deletrious	Deletrious	low	effect	probably damaging	probably damaging	Pathogenic	Deletrious	Class C55	Deletrious
127	rs1160159351	32086508	A	c.443T>A	I148N	Deletrious	Deletrious	high	effect	probably damaging	probably damaging	Pathogenic	Deletrious	Class C65	Deletrious
128	rs1233604992	32086515	A	c.450C>A	H150Q	Deletrious	Natural	medium	effect	probably damaging	probably damaging	Pathogenic	Deletrious	Class C15	Deletrious
129	rs1004014305	32086516	A	c.451C>A	P151T	Deletrious	Deletrious	high	effect	probably damaging	probably damaging	Pathogenic	Deletrious	Class C35	Deletrious
130	rs200634924	32086517	T	c.452C>T	P151L	Deletrious	Deletrious	high	effect	probably damaging	probably damaging	Pathogenic	Deletrious	Class C65	Deletrious
131	rs1056564939	32086520	C	c.455T>C	L152P	Deletrious	Deletrious	medium	effect	probably damaging	probably damaging	Pathogenic	Deletrious	Class C65	Deletrious
132	rs1406187931	32086526	C	c.461T>C	F154S	Deletrious	Natural	neutral	effect	probably damaging	probably damaging	Pathogenic	Deletrious	Class C65	Deletrious
133	rs770155110	32086530	C	c.465G>C	K155N	Deletrious	Deletrious	low	effect	probably damaging	probably damaging	Unknown	Deletrious	Class C65	Neutral
134	rs773512118	32086532	C	c.467G>C	S156T	Deletrious	Natural	low	neutral	Benign	probably damaging	Unknown	Deletrious	Class C55	Neutral
135	rs201449126	32086535	T	c.470C>T	T157I	Deletrious	Deletrious	medium	effect	probably damaging	probably damaging	Pathogenic	Deletrious	Class C65	Deletrious
136	rs1308759789	32086538	T	c.473C>T	A158V	Deletrious	Natural	low	neutral	possibly damaging	probably damaging	Pathogenic	Deletrious	Class C55	Neutral
137	rs751652807	32086540	T	c.475C>T	R159W	Deletrious	Deletrious	medium	effect	possibly damaging	possibly damaging	Unknown	Deletrious	Class C65	Neutral
138	rs767432563	32086541	A	c.476G>A	R159Q	Deletrious	Natural	low	effect	Benign	possibly damaging	Unknown	Deletrious	Class C35	Neutral
139	rs202061731	32086543	T	c.478C>T	R160W	Deletrious	Deletrious	medium	effect	probably damaging	probably damaging	Pathogenic	Deletrious	Class C65	Deletrious
140	rs757214467	32086544	A	c.479G>A	R160Q	Deletrious	Natural	medium	effect	probably damaging	probably damaging	Unknown	Deletrious	Class C35	Neutral
141	rs1239300181	32086547	A	c.482C>A	A161D	Deletrious	Deletrious	high	effect	probably damaging	probably damaging	Pathogenic	Deletrious	Class C65	Deletrious
142	rs201910139	32086549	G	c.484C>G	R162G	Deletrious	Natural	low	effect	probably damaging	possibly damaging	Unknown	Deletrious	Class C65	Deletrious
			T	c.484C>T	R162C	Deletrious	Natural	low	effect	probably damaging	possibly damaging	Pathogenic	Deletrious	Class C65	Deletrious
143	rs200191728	32086550	A	c.485G>A	R162H	Deletrious	Natural	medium	effect	probably damaging	possibly damaging	Pathogenic	Deletrious	Class C25	Deletrious
144	rs758173191	32086553	A	c.488G>A	G163D	Deletrious	Natural	medium	effect	Benign	possibly damaging	Unknown	Deletrious	Class C65	Deletrious
145	rs1023671004	32086560	G	c.495C>G	I165M	Deletrious	Deletrious	medium	effect	probably damaging	probably damaging	Unknown	Deletrious	Class C0	Neutral
146	rs1261571020	32086562	C	c.497T>C	L166P	Deletrious	Natural	low	effect	probably damaging	possibly damaging	Pathogenic	Deletrious	Class C65	Deletrious
147	rs144603792	32086564	A	c.499G>A	G167S	Deletrious	Natural	neutral	effect	Benign	possibly damaging	Unknown	Deletrious	Class C55	Neutral
148	rs1245566334	32086573	C	c.508G>C	A170P	Deletrious	Natural	medium	effect	possibly damaging	possibly damaging	Unknown	Deletrious	Class C25	Neutral
149	rs1334589329	32086577	C	c.512T>C	V171A	Deletrious	Deletrious	low	neutral	probably damaging	probably damaging	Unknown	Deletrious	Class C55	Deletrious
150	rs1032824028	32086579	C	c.514T>C	S172P	Deletrious	Deletrious	medium	effect	probably damaging	probably damaging	Pathogenic	Deletrious	Class C65	Deletrious
			G	c.514T>G	S172A	Deletrious	Natural	low	neutral	possibly damaging	probably damaging	Unknown	Deletrious	Class C65	Deletrious
151	rs746566291	32086580	G	c.515C>G	S172W	Deletrious	Deletrious	high	effect	probably damaging	probably damaging	Pathogenic	Deletrious	Class C65	Deletrious
			T	c.515C>T	S172L	Deletrious	Deletrious	medium	effect	probably damaging	probably damaging	Unknown	Deletrious	Class C65	Deletrious
152	rs780506804	32086585	A	c.520G>A	A174T	Deletrious	Natural	neutral	neutral	possibly damaging	possibly damaging	Neutral	Deletrious	Class C55	Neutral
			C	c.520G>C	A174P	Deletrious	Natural	medium	effect	probably damaging	possibly damaging	Unknown	Deletrious	Class C25	Deletrious
153	rs1426474145	32086588	G	c.523A>G	I175V	Deletrious	Deletrious	neutral	neutral	Benign	probably benign	Neutral	Natrual	Class C25	Neutral
154	rs200440142	32086591	G	c.526A>G	M176V	Deletrious	Deletrious	low	neutral	possibly damaging	probably damaging	Pathogenic	Natrual	Class C15	Deletrious
155	rs770241325	32086592	A	c.527T>A	M176K	Deletrious	Deletrious	medium	effect	possibly damaging	probably damaging	Pathogenic	Deletrious	Class C65	Deletrious
			C	c.527T>C	M176T	Deletrious	Deletrious	low	neutral	probably damaging	probably damaging	Pathogenic	Deletrious	Class C65	Neutral
156	rs1462071961	32086594	A	c.529G>A	V177M	Deletrious	Natural	low	effect	probably damaging	possibly damaging	Unknown	Deletrious	Class C15	Neutral
157	rs1322976043	32086600	G	c.535C>G	Q179E	Deletrious	Natural	low	neutral	Benign	probably damaging	Pathogenic	Natrual	Class C25	Deletrious
158	rs919621513	32086603	A	c.538G>A	A180T	Deletrious	Natural	medium	neutral	probably damaging	probably damaging	Pathogenic	Deletrious	Class C55	Deletrious
159	rs929860902	32086604	T	c.539C>T	A180V	Deletrious	Natural	low	neutral	possibly damaging	probably damaging	Unknown	Deletrious	Class C55	Deletrious
160	rs199572096	32086612	G	c.547A>G	M183V	Deletrious	Natural	low	neutral	probably damaging	probably damaging	Pathogenic	Deletrious	Class C15	Deletrious
161	rs774639908	32086613	C	c.548T>C	M183T	Deletrious	Deletrious	low	effect	possibly damaging	probably damaging	Pathogenic	Deletrious	Class C65	Deletrious
162	rs982714218	32086616	G	c.551A>G	E184G	Deletrious	Natural	low	effect	probably damaging	probably damaging	Unknown	Deletrious	Class C65	Neutral
163	rs759622920	32086619	A	c.554G>A	C185Y	Deletrious	Natural	low	effect	possibly damaging	possibly damaging	Neutral	Deletrious	Class C65	Neutral
164	rs1268188631	32086628	A	c.563T>A	V188E	Deletrious	Deletrious	neutral	effect	Benign	possibly damaging	Unknown	Deletrious	Class C65	Deletrious
165	rs1200162931	32086637	G	c.572A>G	E191G	Deletrious	Natural	neutral	effect	Benign	possibly damaging	Unknown	Deletrious	Class C65	Neutral
166	rs1438264979	32086642	C	c.577G>C	A193P	Deletrious	Natural	low	effect	possibly damaging	probably damaging	Unknown	Deletrious	Class C25	Neutral
167	rs974804393	32086643	T	c.578C>T	A193V	Deletrious	Natural	low	neutral	Benign	probably damaging	Pathogenic	Deletrious	Class C55	Neutral
168	rs921646358	32086646	G	c.581A>G	N194S	Deletrious	Natural	low	neutral	possibly damaging	probably damaging	Pathogenic	Deletrious	Class C45	Neutral
169	rs530187593	32086648	A	c.583C>A	R195S	Deletrious	Natural	low	effect	possibly damaging	possibly damaging	Pathogenic	Deletrious	Class C65	Neutral
			T	c.583C>T	R195C	Deletrious	Deletrious	low	effect	probably damaging	possibly damaging	Pathogenic	Deletrious	Class C65	Neutral
170	rs752681555	32086649	A	c.584G>A	R195H	Deletrious	Natural	low	effect	Benign	possibly damaging	Pathogenic	Deletrious	Class C25	Neutral
171	rs61749523	32086654	T	c.589C>T	R197W	Deletrious	Deletrious	low	effect	Benign	possibly damaging	Unknown	Deletrious	Class C65	Neutral
172	rs199680510	32086655	A	c.590G>A	R197Q	Deletrious	Natural	neutral	neutral	Benign	possibly damaging	Neutral	Natrual	Class C35	Neutral
			T	c.590G>T	R197L	Deletrious	Natural	neutral	effect	Benign	possibly damaging	Neutral	Natrual	Class C65	Neutral
173	rs751234904	32086663	A	c.598T>A	S200T	Deletrious	Natural	neutral	neutral	Benign	possibly damaging	Unknown	Natrual	Class C55	Neutral
			C	c.598T>C	S200P	Deletrious	Natural	low	effect	possibly damaging	possibly damaging	Pathogenic	Deletrious	Class C65	Neutral
174	rs754534724	32086672	A	c.607G>A	D203N	Deletrious	Natural	low	neutral	possibly damaging	probably damaging	Pathogenic	Deletrious	Class C15	Deletrious
175	rs1295959296	32086678	T	c.613C>T	R205C	Deletrious	Natural	low	effect	probably damaging	probably benign	Unknown	Deletrious	Class C65	Neutral
176	rs147546381	32086679	A	c.614G>A	R205H	Natural	Natural	neutral	neutral	Benign	probably benign	Neutral	Natrual	Class C25	Neutral
			T	c.614G>T	R205L	Natural	Natural	neutral	effect	Benign	probably benign	Unknown	Natrual	Class C65	Neutral
177	rs1639845135	32086685	G	c.620C>G	A207G	Deletrious	Natural	neutral	neutral	Benign	possibly damaging	Neutral	Deletrious	Class C55	Neutral
178	rs1160946715	32086687	C	c.622G>C	D208H	Deletrious	Natural	low	effect	possibly damaging	possibly damaging	Pathogenic	Deletrious	Class C65	Neutral
179	rs1639855287	32087089	G	c.634C>G	P212A	Deletrious	Natural	low	effect	possibly damaging	probably damaging	Unknown	Deletrious	Class C25	Neutral
180	rs201964385	32087090	T	c.635C>T	P212L	Deletrious	Natural	low	effect	possibly damaging	probably damaging	Unknown	Deletrious	Class C65	Neutral
181	rs199860096	32087104	G	c.649A>G	S217G	Deletrious	Deletrious	low	effect	possibly damaging	possibly damaging	Unknown	Deletrious	Class C55	Neutral
182	rs201200117	32087108	T	c.653G>T	C218F	Deletrious	Natural	low	neutral	possibly damaging	probably damaging	Pathogenic	Deletrious	Class C65	Deletrious
183	rs1639855676	32087114	G	c.659T>G	F220C	Deletrious	Deletrious	medium	neutral	probably damaging	probably damaging	Pathogenic	Deletrious	Class C65	Deletrious
184	rs202151567	32087123	T	c.668C>T	T223I	Deletrious	Natural	low	neutral	Benign	probably damaging	Pathogenic	Deletrious	Class C65	Neutral
185	rs777211156	32087128	G	c.673C>G	L225V	Deletrious	Deletrious	neutral	neutral	Benign	possibly damaging	Unknown	Natrual	Class C25	Neutral
186	rs1639856007	32087131	C	c.676G>C	A226P	Deletrious	Natural	low	effect	probably damaging	possibly damaging	Unknown	Deletrious	Class C25	Neutral
187	rs1372493121	32087137	G	c.682C>G	L228V	Deletrious	Natural	medium	neutral	probably damaging	probably damaging	Unknown	Deletrious	Class C25	Neutral
188	rs370407845	32087141	C	c.686G>C	G229A	Deletrious	Natural	neutral	neutral	Benign	possibly damaging	Unknown	Deletrious	Class C55	Neutral
189	rs1639856301	32087147	A	c.692T>A	M231K	Deletrious	Deletrious	high	effect	possibly damaging	probably damaging	Pathogenic	Deletrious	Class C65	Deletrious
190	rs1348655561	32087153	C	c.698T>C	M233T	Deletrious	Deletrious	neutral	effect	possibly damaging	possibly damaging	Unknown	Deletrious	Class C65	Neutral
			G	c.698T>G	M233R	Deletrious	Deletrious	low	effect	possibly damaging	possibly damaging	Unknown	Deletrious	Class C65	Neutral
191	rs1404351736	32087154	C	c.699G>C	M233I	Deletrious	Natural	neutral	neutral	Benign	possibly damaging	Unknown	Deletrious	Class C0	Neutral
192	rs974710591	32087155	A	c.700G>A	A234T	Deletrious	Deletrious	low	neutral	probably damaging	probably damaging	Pathogenic	Deletrious	Class C55	Neutral
193	rs779375975	32087168	C	c.713T>C	I238T	Deletrious	Deletrious	medium	effect	probably damaging	probably damaging	Unknown	Deletrious	Class C65	Deletrious
194	rs1300966648	32087169	G	c.714A>G	I238M	Deletrious	Deletrious	medium	neutral	probably damaging	probably damaging	Unknown	Deletrious	Class C0	Deletrious
195	rs143860521	32087170	C	c.715T>C	F239L	Deletrious	Natural	low	neutral	possibly damaging	probably damaging	Unknown	Deletrious	Class C15	Neutral
196	rs772394538	32087173	T	c.718C>T	R240C	Deletrious	Natural	medium	effect	probably damaging	probably damaging	Pathogenic	Deletrious	Class C65	Neutral
197	rs200954759	32087174	A	c.719G>A	R240H	Deletrious	Natural	low	neutral	Benign	probably damaging	Pathogenic	Deletrious	Class C25	Neutral
198	rs139788392	32087178	C	c.723G>C	K241N	Deletrious	Natural	medium	neutral	possibly damaging	probably damaging	Unknown	Deletrious	Class C65	Neutral
199	rs1358624247	32087188	T	c.733C>T	R245C	Deletrious	Deletrious	medium	effect	probably damaging	probably damaging	Pathogenic	Deletrious	Class C65	Neutral
200	rs200636229	32087189	A	c.734G>A	R245H	Deletrious	Natural	low	effect	probably damaging	probably damaging	Pathogenic	Deletrious	Class C25	Neutral
201	rs374843159	32089127	A	c.742C>A	P248T	Deletrious	Natural	medium	neutral	probably damaging	probably damaging	Pathogenic	Deletrious	Class C35	Neutral
			G	c.742C>G	P248A	Deletrious	Natural	low	neutral	possibly damaging	probably damaging	Unknown	Deletrious	Class C25	Neutral
202	rs772807472	32089130	A	c.745G>A	G249S	Deletrious	Natural	low	neutral	Benign	probably damaging	Unknown	Deletrious	Class C55	Neutral
203	rs1204720614	32089137	T	c.752C>T	T251I	Deletrious	Natural	low	neutral	Benign	possibly damaging	Unknown	Deletrious	Class C65	Neutral
204	rs1245415639	32089140	T	c.755C>T	S252L	Deletrious	Natural	medium	effect	Benign	probably damaging	Unknown	Deletrious	Class C65	Neutral
205	rs187526271	32089151	T	c.766C>T	R256W	Deletrious	Deletrious	medium	effect	probably damaging	possibly damaging	Pathogenic	Deletrious	Class C65	Neutral
206	rs144550848	32089152	A	c.767G>A	R256Q	Deletrious	Natural	medium	effect	possibly damaging	possibly damaging	Unknown	Deletrious	Class C35	Neutral
207	rs1193144603	32089160	G	c.775A>G	K259E	Deletrious	Natural	low	effect	possibly damaging	probably damaging	Pathogenic	Deletrious	Class C55	Neutral
208	rs1639906933	32089161	G	c.776A>G	K259R	Deletrious	Natural	low	neutral	Benign	probably damaging	Unknown	Deletrious	Class C25	Neutral
209	rs368420650	32089163	T	c.778C>T	R260C	Natural	Natural	low	neutral	Benign	possibly damaging	Unknown	Deletrious	Class C65	Neutral
210	rs199553543	32089164	A	c.779G>A	R260H	Deletrious	Natural	neutral	effect	Benign	possibly damaging	Neutral	Deletrious	Class C25	Neutral
211	rs1570252927	32089173	C	c.788A>C	D263A	Natural	Natural	neutral	neutral	Benign	possibly damaging	Neutral	Natrual	Class C65	Neutral
212	rs1275214049	32089176	C	c.791A>C	Q264P	Deletrious	Natural	low	effect	Benign	probably damaging	Unknown	Deletrious	Class C65	Neutral
213	rs372900989	32089177	T	c.792G>T	Q264H	Deletrious	Natural	low	neutral	Benign	probably damaging	Unknown	Deletrious	Class C15	Neutral
214	rs41501244	32089178	A	c.793C>A	L265M	Natural	Natural	low	neutral	Benign	possibly damaging	Neutral	Natrual	Class C0	Neutral
215	rs751937138	32089184	A	c.799G>A	D267N	Natural	Natural	neutral	neutral	possibly damaging	possibly damaging	Neutral	Deletrious	Class C15	Neutral
216	rs1470075123	32089187	G	c.802C>G	L268V	Natural	Natural	neutral	neutral	Benign	probably benign	Neutral	Natrual	Class C25	Neutral
217	rs926530473	32089190	A	c.805G>A	E269K	Deletrious	Natural	neutral	neutral	Benign	probably benign	Neutral	Natrual	Class C55	Neutral
218	rs1255400312	32089191	G	c.806A>G	E269G	Natural	Natural	neutral	neutral	Benign	probably benign	Neutral	Natrual	Class C65	Neutral
219	rs1639908341	32089197	C	c.812G>C	G271A	Deletrious	Natural	medium	neutral	Benign	possibly damaging	Unknown	Natrual	Class C55	Neutral
220	rs1178311951	32089203	A	c.818G>A	S273N	Natural	Natural	low	neutral	Benign	possibly damaging	Unknown	Natrual	Class C45	Neutral
221	rs1570253042	32089204	G	c.819T>G	S273R	Natural	Natural	low	neutral	Benign	possibly damaging	Unknown	Natrual	Class C65	Neutral
222	rs755298261	32089206	A	c.821G>A	G274E	Natural	Natural	neutral	neutral	Benign	probably benign	Neutral	Natrual	Class C65	Neutral
223	rs140296272	32089208	A	c.823G>A	E275K	Deletrious	Natural	neutral	neutral	Benign	possibly damaging	Neutral	Natrual	Class C55	Neutral
			C	c.823G>C	E275Q	Deletrious	Natural	neutral	neutral	Benign	possibly damaging	Neutral	Natrual	Class C25	Neutral
224	rs1318913475	32089210	C	c.825G>C	E275D	Deletrious	Natural	neutral	effect	Benign	possibly damaging	Neutral	Natrual	Class C35	Neutral
			T	c.825G>T		Deletrious	Natural	neutral	effect	Benign	possibly damaging	Neutral	Natrual	Class C35	Neutral
225	rs370775411	32089212	T	c.827C>T	P276L	Deletrious	Natural	neutral	effect	Benign	possibly damaging	Neutral	Deletrious	Class C65	Neutral
226	rs200965303	32089220	T	c.835C>T	R279W	Deletrious	Deletrious	medium	effect	probably damaging	probably damaging	Pathogenic	Deletrious	Class C65	Neutral
227	rs7516785	32089221	A	c.836G>A	R279Q	Deletrious	Deletrious	medium	effect	probably damaging	probably damaging	Unknown	Deletrious	Class C35	Neutral
228	rs771966404	32089226	T	c.841C>T	R281C	Deletrious	Deletrious	medium	effect	probably damaging	possibly damaging	Unknown	Deletrious	Class C65	Neutral
229	rs41439244	32089227	A	c.842G>A	R281H	Deletrious	Natural	low	effect	Benign	possibly damaging	Unknown	Deletrious	Class C25	Neutral
230	rs202201419	32089229	A	c.844G>A	A282T	Deletrious	Natural	neutral	neutral	Benign	probably damaging	Unknown	Natrual	Class C55	Neutral
231	rs1639909847	32089230	A	c.845C>A	A282D	Deletrious	Natural	low	effect	Benign	probably damaging	Pathogenic	Deletrious	Class C65	Neutral
232	rs768365681	32089232	C	c.847T>C	F283L	Natural	Natural	neutral	neutral	Benign	possibly damaging	Unknown	Deletrious	Class C15	Neutral
233	rs1639910475	32089236	C	c.851T>C	L284P	Deletrious	Natural	low	neutral	Benign	possibly damaging	Pathogenic	Deletrious	Class C65	Neutral
234	rs1042170102	32089251	G	c.866A>G	Q289R	Deletrious	Natural	low	effect	probably damaging	probably damaging	Unknown	Deletrious	Class C35	Neutral
235	rs749907621	32089254	C	c.869T>C	M290T	Deletrious	Deletrious	low	effect	possibly damaging	possibly damaging	Unknown	Deletrious	Class C65	Neutral
236	rs1265191087	32089255	A	c.870G>A	M290I	Deletrious	Natural	neutral	neutral	Benign	possibly damaging	Unknown	Natrual	Class C0	Neutral
237	rs1361829354	32089256	T	c.871C>T	R291C	Deletrious	Deletrious	medium	effect	probably damaging	possibly damaging	Unknown	Deletrious	Class C65	Neutral
238	rs200295984	32089257	A	c.872G>A	R291H	Deletrious	Natural	medium	effect	Benign	possibly damaging	Neutral	Deletrious	Class C25	Neutral
239	rs201360185	32089262	T	c.877C>T	R293W	Deletrious	Deletrious	high	effect	probably damaging	probably damaging	Pathogenic	Deletrious	Class C65	Deletrious
240	rs202152090	32089263	A	c.878G>A	R293Q	Deletrious	Deletrious	medium	effect	probably damaging	probably damaging	Unknown	Deletrious	Class C35	Neutral
241	rs767939002	32089275	A	c.890C>A	A297D	Deletrious	Deletrious	high	effect	probably damaging	probably damaging	Pathogenic	Deletrious	Class C65	Deletrious
242	rs200285087	32089277	G	c.892A>G	K298E	Deletrious	Deletrious	medium	effect	probably damaging	possibly damaging	Pathogenic	Deletrious	Class C55	Neutral
243	rs1345639549	32089283	A	c.898C>A	L300M	Deletrious	Deletrious	medium	effect	probably damaging	probably damaging	Unknown	Deletrious	Class C0	Deletrious
244	rs1406367764	32089287	A	c.902T>A	M301K	Deletrious	Deletrious	medium	effect	probably damaging	probably damaging	Pathogenic	Deletrious	Class C65	Deletrious
245	rs201077101	32089289	A	c.904G>A	V302M	Deletrious	Deletrious	medium	effect	Benign	probably damaging	Unknown	Deletrious	Class C15	Neutral
246	rs752887984	32089292	A	c.907G>A	V303M	Deletrious	Deletrious	medium	effect	probably damaging	probably damaging	Unknown	Deletrious	Class C15	Neutral
247	rs1570253349	32089302	G	c.917T>G	V306G	Deletrious	Deletrious	medium	effect	probably damaging	probably damaging	Unknown	Deletrious	Class C65	Neutral
248	rs200023428	32089307	A	c.922G>A	A308T	Deletrious	Natural	low	neutral	probably damaging	probably damaging	Pathogenic	Deletrious	Class C55	Neutral
249	rs912860799	32089314	C	c.929G>C	C310S	Deletrious	Natural	low	neutral	probably damaging	probably damaging	Pathogenic	Deletrious	Class C65	Deletrious
250	rs1005780357	32089317	G	c.932A>G	Y311C	Deletrious	Deletrious	medium	effect	probably damaging	probably damaging	Pathogenic	Deletrious	Class C65	Deletrious
251	rs1291095889	32089320	A	c.935T>A	L312Q	Deletrious	Deletrious	high	effect	probably damaging	probably damaging	Pathogenic	Deletrious	Class C65	Deletrious
252	rs746884559	32089323	A	c.938C>A	P313H	Deletrious	Deletrious	high	effect	probably damaging	probably damaging	Pathogenic	Deletrious	Class C65	Deletrious
			T	c.938C>T	P313L	Deletrious	Deletrious	high	effect	probably damaging	probably damaging	Pathogenic	Deletrious	Class C65	Deletrious
253	rs1248689404	32089326	C	c.941T>C	I314T	Deletrious	Deletrious	medium	effect	probably damaging	probably damaging	Unknown	Deletrious	Class C65	Deletrious
254	rs1418226779	32089329	C	c.944G>C	S315T	Deletrious	Natural	low	neutral	possibly damaging	probably damaging	Unknown	Deletrious	Class C55	Neutral
			T	c.944G>T	S315I	Deletrious	Natural	low	effect	probably damaging	probably damaging	Pathogenic	Deletrious	Class C65	Deletrious
255	rs776437941	32089331	A	c.946G>A	V316I	Deletrious	Natural	neutral	neutral	Benign	possibly damaging	Unknown	Natrual	Class C25	Neutral
256	rs921867316	32089337	T	c.952A>T	N318Y	Deletrious	Deletrious	medium	effect	probably damaging	probably damaging	Pathogenic	Deletrious	Class C65	Deletrious
257	rs769453898	32089338	G	c.953A>G	N318S	Deletrious	Natural	medium	neutral	possibly damaging	probably damaging	Unknown	Deletrious	Class C45	Deletrious
258	rs1365606335	32089339	G	c.954T>G	N318K	Deletrious	Natural	medium	effect	probably damaging	probably damaging	Unknown	Deletrious	Class C65	Deletrious
259	rs772642320	32089344	C	c.959T>C	L320P	Deletrious	Deletrious	medium	effect	probably damaging	probably damaging	Pathogenic	Deletrious	Class C65	Deletrious
260	rs762535862	32089350	A	c.965G>A	R322K	Deletrious	Natural	low	neutral	possibly damaging	probably damaging	Unknown	Deletrious	Class C25	Neutral
261	rs188717453	32090599	C	c.967G>C	V323L	Deletrious	Natural	low	neutral	Benign	probably damaging	Unknown	Deletrious	Class C25	Deletrious
262	rs139306009	32090600	C	c.968T>C	V323A	Deletrious	Natural	low	neutral	probably damaging	probably damaging	Unknown	Deletrious	Class C55	Deletrious
263	rs781172049	32090605	A	c.973G>A	G325R	Deletrious	Natural	medium	neutral	probably damaging	probably damaging	Pathogenic	Deletrious	Class C65	Deletrious
264	rs1639945710	32090606	C	c.974G>C	G325A	Deletrious	Natural	low	neutral	Benign	probably damaging	Unknown	Deletrious	Class C55	Deletrious
265	rs752499424	32090613	A	c.981C>A	F327L	Deletrious	Natural	neutral	neutral	possibly damaging	probably damaging	Unknown	Deletrious	Class C15	Neutral
266	rs541388873	32090614	G	c.982C>G	R328G	Deletrious	Natural	neutral	neutral	Benign	possibly damaging	Unknown	Deletrious	Class C65	Neutral
			T	c.982C>T	R328C	Deletrious	Natural	neutral	neutral	probably damaging	possibly damaging	Unknown	Deletrious	Class C65	Neutral
267	rs200961371	32090615	A	c.983G>A	R328H	Deletrious	Natural	neutral	neutral	possibly damaging	possibly damaging	Neutral	Deletrious	Class C25	Neutral
268	rs564822689	32090621	T	c.989C>T	A330V	Deletrious	Natural	neutral	neutral	Benign	possibly damaging	Unknown	Deletrious	Class C55	Neutral
269	rs1639946167	32090623	G	c.991A>G	S331G	Deletrious	Natural	neutral	neutral	Benign	possibly damaging	Unknown	Natrual	Class C55	Neutral
270	rs77421038	32090626	A	c.994G>A	D332N	Deletrious	Natural	low	effect	Benign	probably damaging	Unknown	Deletrious	Class C15	Neutral
271	rs145995425	32090629	T	c.997C>T	R333C	Deletrious	Deletrious	low	effect	probably damaging	probably damaging	Pathogenic	Deletrious	Class C65	Deletrious
272	rs1025311928	32090630	A	c.998G>A	R333H	Deletrious	Natural	medium	effect	probably damaging	probably damaging	Pathogenic	Deletrious	Class C25	Neutral
			C	c.998G>C	R333P	Deletrious	Natural	low	effect	probably damaging	probably damaging	Pathogenic	Deletrious	Class C65	Neutral
273	rs201416198	32090632	A	c.1000G>A	E334K	Deletrious	Natural	low	neutral	possibly damaging	probably damaging	Unknown	Deletrious	Class C55	Deletrious
274	rs769086072	32090644	A	c.1012G>A	A338T	Deletrious	Natural	low	neutral	probably damaging	probably damaging	Unknown	Deletrious	Class C55	Neutral
			C	c.1012G>C	A338P	Deletrious	Natural	low	effect	probably damaging	probably damaging	Unknown	Deletrious	Class C25	Deletrious
275	rs776939387	32090645	T	c.1013C>T	A338V	Deletrious	Natural	low	neutral	Benign	probably damaging	Unknown	Deletrious	Class C55	Deletrious
276	rs980564251	32090654	G	c.1022C>G	T341S	Deletrious	Natural	low	neutral	possibly damaging	probably damaging	Unknown	Deletrious	Class C55	Neutral
			T	c.1022C>T	T341I	Deletrious	Deletrious	neutral	neutral	Benign	probably damaging	Pathogenic	Deletrious	Class C65	Deletrious
277	rs202147376	32090672	G	c.1040T>G	V347G	Deletrious	Natural	neutral	effect	probably damaging	possibly damaging	Unknown	Deletrious	Class C65	Neutral
278	rs1213500568	32090674	C	c.1042T>C	Y348H	Deletrious	Deletrious	medium	effect	probably damaging	probably damaging	Pathogenic	Deletrious	Class C65	Deletrious
279	rs200448936	32090677	A	c.1045G>A	A349T	Deletrious	Natural	low	neutral	probably damaging	probably damaging	Unknown	Deletrious	Class C55	Deletrious
280	rs1639947568	32090678	G	c.1046C>G	A349G	Deletrious	Natural	medium	effect	probably damaging	probably damaging	Unknown	Deletrious	Class C55	Deletrious
281	rs201393960	32090681	G	c.1049A>G	N350S	Deletrious	Natural	low	effect	probably damaging	probably damaging	Pathogenic	Deletrious	Class C45	Deletrious
282	rs958763496	32090683	C	c.1051A>C	S351R	Deletrious	Deletrious	high	effect	probably damaging	probably damaging	Unknown	Deletrious	Class C65	Deletrious
283	rs763080324	32090686	A	c.1054G>A	A352T	Deletrious	Natural	low	neutral	probably damaging	probably damaging	Unknown	Deletrious	Class C55	Deletrious
			T	c.1054G>T	A352S	Deletrious	Natural	low	effect	probably damaging	probably damaging	Unknown	Deletrious	Class C65	Deletrious
284	rs1479886483	32090694	A	c.1062C>A	N354K	Deletrious	Deletrious	high	effect	probably damaging	probably damaging	Unknown	Deletrious	Class C65	Deletrious
285	rs1199758263	32090695	A	c.1063C>A	P355T	Deletrious	Deletrious	medium	effect	probably damaging	probably damaging	Unknown	Deletrious	Class C35	Deletrious
286	rs1639948123	32090698	G	c.1066A>G	I356V	Deletrious	Natural	low	neutral	possibly damaging	probably damaging	Unknown	Natrual	Class C25	Neutral
287	rs766300509	32090701	C	c.1069A>C	I357L	Deletrious	Deletrious	low	neutral	possibly damaging	probably damaging	Unknown	Deletrious	Class C0	Deletrious
288	rs1416548546	32090708	C	c.1076A>C	N359T	Deletrious	Natural	medium	effect	probably damaging	probably damaging	Unknown	Deletrious	Class C55	Neutral
289	rs181149943	32090716	G	c.1084A>G	S362G	Deletrious	Natural	medium	effect	probably damaging	probably damaging	Unknown	Deletrious	Class C55	Deletrious
290	rs200880759	32090718	A	c.1086T>A	S362R	Deletrious	Deletrious	medium	effect	probably damaging	probably damaging	Unknown	Deletrious	Class C65	Deletrious
291	rs143453875	32092399	T	c.1096C>T	R366W	Deletrious	Deletrious	medium	effect	probably damaging	probably damaging	Pathogenic	Deletrious	Class C65	Deletrious
292	rs202193411	32092400	A	c.1097G>A	R366Q	Deletrious	Deletrious	medium	effect	probably damaging	probably damaging	Unknown	Deletrious	Class C35	Neutral
			C	c.1097G>C	R366P	Deletrious	Deletrious	medium	effect	probably damaging	probably damaging	Pathogenic	Deletrious	Class C65	Neutral
293	rs542908338	32092402	A	c.1099G>A	E367K	Deletrious	Natural	medium	neutral	Benign	probably damaging	Pathogenic	Deletrious	Class C55	Neutral
294	rs200921333	32092403	T	c.1100A>T	E367V	Deletrious	Natural	medium	neutral	possibly damaging	probably damaging	Pathogenic	Deletrious	Class C65	Neutral
295	rs142508339	32092408	C	c.1105T>C	F369L	Deletrious	Deletrious	medium	effect	probably damaging	probably damaging	Unknown	Deletrious	Class C15	Neutral
296	rs1639986894	32092413	C	c.1110G>C	K370N	Deletrious	Natural	medium	effect	probably damaging	probably damaging	Unknown	Deletrious	Class C65	Neutral
297	rs1435714128	32092418	A	c.1115C>A	A372D	Deletrious	Deletrious	medium	effect	probably damaging	probably damaging	Unknown	Deletrious	Class C65	Deletrious
			T	c.1115C>T	A372V	Deletrious	Natural	medium	neutral	possibly damaging	probably damaging	Unknown	Deletrious	Class C55	Neutral
298	rs1035124863	32092427	A	c.1124G>A	C375Y	Deletrious	Deletrious	medium	effect	probably damaging	probably damaging	Unknown	Deletrious	Class C65	Neutral
299	rs201493869	32092429	A	c.1126T>A	C376S	Deletrious	Deletrious	medium	neutral	possibly damaging	probably damaging	Pathogenic	Deletrious	Class C65	Neutral
300	rs1383934109	32092435	A	c.1132C>A	P378T	Deletrious	Natural	low	neutral	Benign	possibly damaging	Unknown	Deletrious	Class C35	Neutral
			T	c.1132C>T	P378S	Deletrious	Natural	low	neutral	Benign	possibly damaging	Unknown	Deletrious	Class C65	Neutral
301	rs1469311937	32092444	A	c.1141G>A	G381S	Natural	Natural	low	neutral	probably damaging	possibly damaging	Unknown	Deletrious	Class C55	Neutral
302	rs1639987743	32092450	C	c.1147T>C	C383R	Deletrious	Natural	low	neutral	possibly damaging	possibly damaging	Unknown	Deletrious	Class C65	Neutral
303	rs199920679	32092453	A	c.1150G>A	G384S	Natural	Natural	low	neutral	possibly damaging	possibly damaging	Neutral	Natrual	Class C55	Neutral
304	rs781659400	32092466	G	c.1163C>G	A388G	Natural	Natural	neutral	neutral	Benign	possibly damaging	Neutral	Natrual	Class C55	Neutral
305	rs1639988249	32092468	G	c.1165C>G	P389A	Natural	Natural	low	effect	possibly damaging	possibly damaging	Neutral	Natrual	Class C25	Neutral
306	rs770155053	32092471	G	c.1168A>G	S390G	Deletrious	Natural	low	neutral	Benign	possibly damaging	Unknown	Natrual	Class C55	Neutral
307	rs553580629	32092472	C	c.1169G>C	S390T	Deletrious	Natural	neutral	neutral	Benign	possibly damaging	Unknown	Natrual	Class C55	Neutral
308	rs142044591	32092477	A	c.1174C>A	R392S	Natural	Natural	neutral	neutral	Benign	possibly damaging	Neutral	Deletrious	Class C65	Neutral
			G	c.1174C>G	R392G	Natural	Natural	low	effect	Benign	possibly damaging	Neutral	Deletrious	Class C65	Neutral
			T	c.1174C>T	R392C	Deletrious	Natural	low	effect	probably damaging	possibly damaging	Unknown	Deletrious	Class C65	Neutral
309	rs201590353	32092478	A	c.1175G>A	R392H	Deletrious	Natural	low	effect	probably damaging	possibly damaging	Neutral	Deletrious	Class C25	Neutral
			T	c.1175G>T	R392L	Deletrious	Natural	low	effect	possibly damaging	possibly damaging	Unknown	Deletrious	Class C65	Neutral
310	rs1213578053	32092481	T	c.1178C>T	S393F	Deletrious	Natural	low	effect	probably damaging	probably damaging	Unknown	Deletrious	Class C65	Neutral
311	rs977769549	32092486	A	c.1183G>A	A395T	Deletrious	Natural	neutral	neutral	Benign	possibly damaging	Neutral	Deletrious	Class C55	Neutral
			C	c.1183G>C	A395P	Deletrious	Natural	neutral	neutral	Benign	possibly damaging	Unknown	Deletrious	Class C25	Neutral
312	rs1639988970	32092487	T	c.1184C>T	A395V	Deletrious	Natural	neutral	neutral	Benign	possibly damaging	Neutral	Natrual	Class C55	Neutral
313	rs1639989036	32092489	G	c.1186A>G	S396G	Deletrious	Deletrious	neutral	effect	Benign	probably damaging	Neutral	Natrual	Class C55	Neutral
314	rs200071124	32092490	A	c.1187G>A	S396N	Deletrious	Deletrious	neutral	neutral	possibly damaging	probably damaging	Neutral	Deletrious	Class C45	Neutral
315	rs1180591467	32092502	C	c.1199T>C	L400S	Deletrious	Deletrious	low	neutral	possibly damaging	probably damaging	Unknown	Deletrious	Class C65	Neutral
316	rs767638273	32092511	G	c.1208A>G	Q403R	Deletrious	Natural	low	neutral	possibly damaging	probably damaging	Neutral	Deletrious	Class C35	Neutral
317	rs201726958	32092517	A	c.1214G>A	R405Q	Deletrious	Natural	neutral	neutral	possibly damaging	possibly damaging	Neutral	Deletrious	Class C35	Neutral
			C	c.1214G>C	R405P	Deletrious	Natural	neutral	effect	possibly damaging	possibly damaging	Unknown	Deletrious	Class C65	Neutral
318	rs2271933	32092525	G	c.1222A>G	I408V	Natural	Natural	neutral	neutral	Benign	probably benign	Neutral	Natrual	Class C25	Neutral
319	rs751147274	32092528	C	c.1225T>C	S409P	Deletrious	Deletrious	medium	effect	probably damaging	probably damaging	Unknown	Deletrious	Class C65	Neutral
320	rs1156714789	32092532	C	c.1229A>C	K410T	Deletrious	Natural	low	effect	probably damaging	possibly damaging	Neutral	Deletrious	Class C65	Neutral
321	rs890640656	32092535	C	c.1232T>C	I411T	Deletrious	Deletrious	low	effect	Benign	probably benign	Unknown	Natrual	Class C65	Neutral
322	rs748673480	32092543	G	c.1240C>G	H414D	Deletrious	Natural	medium	effect	possibly damaging	probably damaging	Unknown	Deletrious	Class C65	Neutral
323	rs1639991507	32092544	G	c.1241A>G	H414R	Deletrious	Natural	medium	neutral	possibly damaging	probably damaging	Unknown	Deletrious	Class C25	Neutral
324	rs756585030	32092546	A	c.1243G>A	V415M	Deletrious	Deletrious	low	neutral	probably damaging	probably damaging	Unknown	Deletrious	Class C15	Neutral
			T	c.1243G>T	V415L	Deletrious	Deletrious	low	neutral	probably damaging	probably damaging	Unknown	Deletrious	Class C25	Neutral
325	rs778162269	32092556	A	c.1253C>A	T418N	Deletrious	Deletrious	low	effect	possibly damaging	probably damaging	Unknown	Deletrious	Class C55	Neutral
326	rs377345441	32092561	A	c.1258G>A	V420I	Deletrious	Natural	neutral	neutral	Benign	possibly damaging	Neutral	Natrual	Class C25	Neutral
			C	c.1258G>C	V420L	Deletrious	Natural	low	neutral	Benign	possibly damaging	Unknown	Natrual	Class C25	Neutral
327	rs532128130	32092568	A	c.1265C>A	T422K	Deletrious	Deletrious	medium	neutral	probably damaging	probably damaging	Unknown	Deletrious	Class C65	Neutral
			G	c.1265C>G	T422R	Deletrious	Deletrious	medium	neutral	probably damaging	probably damaging	Unknown	Deletrious	Class C65	Neutral
328	rs1639992662	32092570	A	c.1267G>A	V423M	Deletrious	Natural	low	neutral	possibly damaging	possibly damaging	Unknown	Deletrious	Class C15	Neutral
329	rs774441073	32092571	C	c.1268T>C	V423A	Deletrious	Natural	low	neutral	possibly damaging	possibly damaging	Unknown	Deletrious	Class C55	Neutral
